# Supplementary material for: Evaluation of Six Commercial and Noncommercial Colistin Resistance Diagnostics
Source: Microbiologyopen. 2025 Jun 29;14(4):e70029. doi: 10.1002/mbo3.70029 (PMC12206951; doi:10.1002/mbo3.70029)
Supplement: Supplementary file 1 — Table S1. Demographics, species, complete antibiotic resistance results data, and minimum inhibitory concentrations (MICs) of the isolates used in this study. This dataset comprises of nine different Tables labelled Table S1.1 to S1.9. [file MBO3-14-e70029-s002.xlsx]

## Sheet: Table S1.1>Demographics
Label	Isolates Identification	Culture	Sex	CST	mcr (PCR)		AMP	AUG	PTZ	CXM	CTX	CAZ	ERT	IMI	MEM	CIP	TG	TS	FOX	CPM	AMK	GEN	blaKPC	blaIMP	blaNDM	blaOXA	blaVIM
A1	Enterobacter cloacae complex	CSF	M	S	1			R	S	R	S	S	S	S	S	S	S	S	R	S	S	S	1	1	1	1	1
A2	Escherichia coli	Blood culture	M	S	1		R	S	S	S	S	S	S	S	S	S	S	S	S	S	S	S	1	1	1	1	1
A3	Shigella flexneri	Stool	F	S	1		S	S	S	S	S	S	S	S	S	S	S	S	R	S	R	R	1	1	1	1	1
A4	Escherichia coli	Blood culture	F	S	1		R	R	R	R	R	R	S	S	S	S	S	R	S	R	S	S	1	1	1	1	1
A5	Escherichia coli	Blood culture	M	S	1		R	S	S	S	S	S	S	S	S	S	S	R	S	S	S	S	1	1	1	1	1
A6	Pseudomonas aeruginosa	Blood culture	M	S	1		N/A	N/A	S	N/A	R	S	N/A	S	S	S	S	N/A	N/A	S	S	S	1	1	1	1	1
A7	Pseudomonas aeruginosa	Tissue	F	S	1		N/A	N/A	S	N/A	R	S	N/A	S	S	S	R	N/A	N/A	S	S	S	1	1	1	1	1
A8	Klebsiella pneumoniae	CSF	M	S	1		R	R	R	R	R	R	S	S	S	R	R	R	R	R	S	R	1	1	1	1	1
A9	Escherichia coli	Tissue	F	S	1		R	S	S	S	S	S	S	S	S	S	S	R	S	S	S	S	1	1	1	1	1
B1	Pseudomonas aeruginosa	Urine	M		1																		1	1	1	1	1
B2	Pseudomonas aeruginosa	Urine	M	S	1		N/A	N/A	S	N/A	R	S	N/A	S	S	S	R	N/A	N/A	S	S	S	1	1	1	1	1
B3	Escherichia coli	Urine	F	S	1		R	S	S	S	S	S	S	S	S	S	S	S	S	S	S	S	1	1	1	1	1
B4	Enterobacter cloacae complex	Catheter Urine	M	S	1		N/A	R	S	R	R	R	S	S	S	S	S	R	R	R	S	S	1	1	1	1	1
B5	Escherichia coli	Urine	M	S	1		R	R	R	R	R	R	S	S	S	R	S	R	S	R	S	S	1	1	1	1	1
B6	Escherichia coli	Urine	M	S	1		R	S	S	S	S	S	S	S	S	S	S	R	S	S	S	S	1	1	1	1	1
B7	Escherichia coli	Catheter Urine	M	S	1		R	R	R	R	R	R	S	S	S	R	S	R	S	R	I	R	1	1	1	1	1
B8	Escherichia coli	Urine	F	S	1		R	S	S	S	S	S	S	S	S	S	S	R	S	S	S	R	1	1	1	1	1
B9	Escherichia coli	Urine	F	S	1		R	S	S	S	S	S	S	S	S	S	S	R	S	S	S	S	1	1	1	1	1
C1	Klebsiella oxytoca	Catheter Urine	M	S	1		R	S	S	S	S	S	S	S	S	S	S	S	S	S	S	S	1	1	1	1	1
C2	Klebsiella pneumoniae	Catheter Urine	F	R	1		R	R	R	R	R	R	R	R	R	R	N/A	R	S	R	I	R	1	1	+	+	1
C3	Escherichia coli	Urine	M	S	1		R	I	S	S	S	S	S	S	S	S	S	S	S	S	S	S	1	1	1	1	1
C4	Escherichia coli	Urine	F	S	1		R	R	S	R	S	S	S	S	S	R	S	R	R	S	S	S	1	1	1	1	1
C5	Klebsiella pneumoniae	Urine	M	S	1		R	S	S	S	S	S	S	S	S	S	S	S	S	S	S	S	1	1	1	1	1
C6	Klebsiella pneumoniae	Urine	F	S	1		R	S	S	S	S	S	S	S	S	S	S	S	S	S	S	S	1	1	1	1	1
C7	Klebsiella oxytoca	Urine	M	S	1		R	S	S	S	S	S	S	S	S	S	S	S	S	S	S	S	1	1	1	1	1
C8	Enterobacter cloacae complex	CSF	F	S	1		N/A	R	R	R	R	R	S	S	S	S	S	R	R	R	R	I	1	1	1	1	1
C9	Enterobacter cloacae complex	Tissue	M	S	1		N/A	R	S	R	S	S	S	S	S	S	S	S	R	S	S	S	1	1	1	1	1
D1	Escherichia coli	Blood culture	F	S	1		R	S	S	S	S	S	S	S	S	S	S	R	S	S	S	S	1	1	1	1	1
D2	Klebsiella pneumoniae	Blood culture	M	S	1		R	S	S	S	S	S	S	S	S	S	S	S	S	S	S	S	1	1	1	1	1
D3	Klebsiella pneumoniae	Blood culture	M	S	1		R	S	S	S	S	S	S	S	S	S	S	S	S	S	S	S	1	1	1	1	1
D4	Enterobacter cloacae complex	Blood culture	M	S	1		N/A	R	S	R	S	S	S	S	S	S	S	S	S	S	S	S	1	1	1	1	1
D5	Escherichia coli	Urine	F	S	1		R	S	S	S	S	S	S	S	S	S	S	R	S	S	S	S	1	1	1	1	1
D6	Escherichia coli	Urine	F	S	1		R	R	R	R	R	R	S	S	S	R	S	R	S	R	S	S	1	1	1	1	1
D7	Escherichia coli	Urine	F	S	1		R	S	S	S	S	S	S	S	S	S	S	R	S	S	S	S	1	1	1	1	1
D8	Klebsiella oxytoca	Catheter Urine	M	S	1		R	S	S	S	S	S	S	S	S	S	S	S	S	S	S	S	1	1	1	1	1
D9	Escherichia coli	Urine	M	S	1		R	S	S	S	S	S	S	S	S	S	S	S	S	S	S	S	1	1	1	1	1
E1	Escherichia coli	Urine	F	S	1		S	S	S	S	S	S	S	S	S	S	S	S	S	S	S	S	1	1	1	1	1
E2	Escherichia coli	Urine	F	S	1		R	I	S	S	S	S	S	S	S	R	S	S	S	S	I	S	1	1	1	1	1
E3	Klebsiella pneumoniae	Urine	M	S	1		R	S	S	S	S	S	S	S	S	S	S	S	S	S	S	S	1	1	1	1	1
E4	Escherichia coli	Tissue	F	S	1		S	S	S	S	S	S	S	S	S	S	S	S	S	S	S	S	1	1	1	1	1
E5	Citrobacter freundii	Tissue	F	S	1		N/A	R	S	S	S	S	S	S	S	S	S	S	R	S	S	S	1	1	1	1	1
E6	Enterobacter cloacae complex	Tissue	M	S	1		N/A	R	S	R	S	S	S	S	S	S	S	S	R	S	S	S	1	1	1	1	1
E7	Escherichia coli	Pus Swab	F	S	1		S	S	S	S	S	S	S	S	S	S	S	R	S	S	S	S	1	1	1	1	1
E8	Enterobacter cloacae complex	Treacheal Aspirate	M	S	1		N/A	R	R	R	R	R	S	S	S	R	R	R	R	R	I	R	1	1	1	1	1
E9	Citrobacter koseri	Treacheal Aspirate	F	S	1		N/A	S	S	S	S	S	S	S	S	S	S	S	S	S	S	S	1	1	1	1	1
F1	Enterobacter cloacae complex	Treacheal Aspirate	M	S	1		N/A	R	R	R	R	R	S	S	S	S	S	S	S	S	S	S	1	1	1	1	1
F2	Escherichia coli	Urine	F	S	1		S	S	S	S	S	S	S	S	S	S	S	S	S	S	S	S	1	1	1	1	1
F3	Escherichia coli	Urine	F	S	1		S	S	S	S	S	S	S	S	S	S	S	S	S	S	S	S	1	1	1	1	1
F4	Klebsiella pneumoniae	Urine	F	S	1		R	S	S	S	S	S	S	S	S	S	S	S	S	S	S	S	1	1	1	1	1
F5	Klebsiella pneumoniae	Urine	F	S	1		R	S	S	S	S	S	S	S	S	S	S	S	S	S	S	S	1	1	1	1	1
F6	Klebsiella pneumoniae	Urine	M	S	1		R	S	S	S	S	S	S	S	S	S	S	R	S	S	S	S	1	1	1	1	1
F7	Klebsiella pneumoniae	Urine	M	S	1		R	R	R	R	R	R	S	S	S	S	R	R	S	R	S	R	1	1	1	1	1
F8	Pseudomonas aeruginosa	Sputum	F	S	1		N/A	N/A	S	N/A	R	S	N/A	S	S	S	R	N/A	N/A	S	S	S	1	1	1	1	1
F9	Pseudomonas aeruginosa	Treacheal Aspirate	M	S	1		N/A	N/A	S	N/A	R	S	N/A	R	R	S	R	N/A	N/A	S	S	S	1	1	1	+	1
G1	Enterobacter cloacae complex	CSF	M	S	1		R	R	I	R	R	R	S	S	S	R	R	R	R	R	R	S	1	1	1	1	1
G4	Escherichia coli	Blood culture	M	S	1		R	S	S	S	S	S	S	S	S	S	S	R	S	S	S	S	1	1	1	1	1
BA1	Acinetobacter baumannii complex	Pus Swab	F	R	1		N/A	N/A	N/A	N/A	R	I	N/A	S	S	S	S	R	N/A	S	N/A	S	1	1	1	1	1
BA2	Acinetobacter baumannii complex	Treacheal Aspirate	M	R	1		N/A	N/A	N/A	N/A	R	R	N/A	R	R	R	R	R	N/A	R	N/A	R	1	1	+	+	1
BA3	Acinetobacter baumannii complex	Blood culture	F	R	1		N/A	N/A	N/A	N/A	R		N/A	S	S	S	S	R	N/A	S	N/A	S	1	1	1	1	1
BA4	Enterobacter cloacae complex	Sputum	M	R	1		N/A	R	S	S	S	S	S	S	S	S	S	S	R	S	S	S	1	1	1	1	1
BA5	klebsiella pneumoniae	Catheter Urine	F	R	1		R	R	R	R	R	R	R	R	R	R	S	R	R	R	I	S	1	1	1	+	1
BA6	klebsiella pneumoniae	Urine	F	R	1		R	S	S	S	S	S	S	S	S	S	S	S	S	S	S	S	1	1	1	1	1
BA7	klebsiella pneumoniae	Catheter Urine	M	R	1		R	R	R	R	R	R	S	S	S	S	S	R	S	R	S	R	1	1	1	1	1
BA8	Salmonella group D				1																		1	1	1	+	1
BA9	Acinetobacter baumannii complex	Blood culture	M	S	1		N/A	N/A	R	N/A	R	R	N/A	R	R	R	I	R	N/A	R	N/A	R	1	1	1	+	1
BB1	Escherichia coli	Sputum	F	R	1		R	R	R	R	R	R	R	R	R	R	S	R	R	R	R	R	1	1	1	+	1
BB2	Acinetobacter baumannii complex	Fluid Aspirate	F	R	+		R	R	R	R	R	R	R	R	R	R	S	R	R	R	R	R	1	1	1	+	1
BB3	Salmonella group D	Blood culture	F	R	1		S	S	S	S	S	S	S	S	S	S	S	S	R	S	R	R	1	1	1	1	1
BB4	Acinetobacter baumannii complex	Blood culture	M	R	1		N/A	N/A	R	N/A	R	R	N/A	R	R	R	S	R	N/A	R	N/A	R	1	1	1	1	1
BB5	Escherichia coli	Urine	M	R	1		R	S	S	I	S	S	S	S	S	R	S	R	I	S	S	S	1	1	1	1	1
BB6	klebsiella pneumoniae	Rectal Swab	F	R	1		R	R	R	R	R	R	S	S	S	R	S	R	R	R	I	R	1	1	1	1	1
BB7	Salmonella group D	Blood culture	F	R	1		S	S	S	S	S	S	S	S	S	S	S	S	R	S	R	R	1	1	1	1	1
BB8	Acinetobacter baumannii complex	Tissue	F	R	1		N/A	N/A	S	N/A	R	S	N/A	S	S	S	S	S	S	S	S	S	1	1	1	1	1
BB9	Acinetobacter baumannii complex	Blood culture	M	R	1		N/A	N/A	N/A	N/A	R	R	N/A	R	R	S	S	R	N/A	R	N/A	R	1	1	1	1	1
BC1	Salmonella group D	Blood culture	M	R	1		S	S	S	S	S	S	S	S	S	R	S	S	R	S	R	R	1	1	1	1	1
BC2	Acinetobacter baumannii complex	Blood culture	F	R	1		N/A	N/A	N/A	N/A	R	S	N/A	S	S	S	S	R	N/A	S	N/A	S	1	1	+	1	1
BC3	Pseudomonas aeruginosa	Blood culture	M	R	1		N/A	N/A	S	N/A	R	S	N/A	S	S	S	R	N/A	N/A	S	S	S	1	1	1	1	1
BC4	Salmonella group D	Pus Aspirate	F	R	1		R	S	R	N/A	S	S	S	R	R	S	S	S	R	S	R	R	1	1	+	1	1
BC5	Acinetobacter baumannii complex	Sputum	F	R	1		N/A	N/A	N/A	N/A	R	I	N/A	S	S	S	S	R	N/A	S	N/A	R	1	1	1	1	1
BC6	Acinetobacter baumannii complex	CSF	F	R	1		N/A	N/A	N/A	N/A	R	R	N/A	R	R	R	R	R	N/A	R	N/A	R	1	1	+	1	1
BC7	Acinetobacter baumannii complex	Blood culture	F	R	1		N/A	N/A	N/A	N/A	R	R	N/A	R	R	R	S	R	N/A	R	N/A	R	1	1	+	1	1
BC8	Acinetobacter baumannii complex	Blood culture	M	R	1		N/A	N/A	N/A	N/A	R	R	N/A	R	R	R	S	R	N/A	R	N/A	R	1	1	+	1	1
BC9	Salmonella group D	CSF	M	R	1		S	S	S	S	S	S	S	S	S	S	S	S	S	S	S	S	1	1	1	1	1
BD1	klebsiella pneumoniae	Pus Aspirate	M	R	1		R	R	R	R	R	R	R	R	R	S	S	R	R	R	S	R	+	1	1	1	1
BD2	Salmonella group D	Treacheal Aspirate	M	R	1		R	R	R	R	R	R	R	R	R	R	S	R	R	R	S	R	+	1	1	1	1
BD3	Escherichia coli	Urine	F	R	1		R	R	S	R	S	S	S	S	S	S	S	S	R	S	S	S	1	1	1	1	1
BD4	Escherichia coli				1																		1	1	1	1	1
BD5	klebsiella pneumoniae	CSF	F	R	1		R	R	R	R	R	R	S	S	S	S	S	R	S	R	S	S	1	1	1	1	1
BD6	klebsiella pneumoniae	Blood culture	F	R	1		R	R	R	R	R	R	R	R	R	R	S	R	R	R	R	R	1	1	+	1	1
BD7	klebsiella pneumoniae	Urine	M	R	1		R	S	S	S	S	S	S	S	S	R	S	S	S	S	S	S	1	1	1	1	1
BD8	Salmonella group D	Blood culture	F	R	1		S	S	S	S	S	S	S	S	S	S	S	S	R	S	R	R	1	1	1	1	1
BD9	klebsiella pneumoniae	Treacheal Aspirate	F	R	1		R	R	R	R	R	R	R	R	R	R	S	R	R	R	S	S	1	1	+	1	1
BE1	Escherichia coli	Urine	F	R	1		R	S	S	I	S	S	S	S	S	R	S	S	I	S	S	S	1	1	1	1	1
BE2	Pseudomonas aeruginosa	Pus Swab	F	R	1		N/A	N/A	S	N/A	R	S	N/A	S	S	S	R	N/A	N/A	S	S	S	1	1	1	1	1
BE3	klebsiella pneumoniae	Urine	F	R	1		R	S	S	S	S	S	S	S	S	S	S	S	S	S	S	S	1	1	1	1	1
BE4	Acinetobacter baumannii complex	Blood culture	M	R	1		N/A	N/A	N/A	N/A	R	R	N/A	R	R	R	S	R	N/A	R	N/A	R	1	1	+	+	1
BE5	Enterobacter cloacae complex	Tissue	M	R	1		N/A	R	R	R	I	R	S	S	S	S	S	S	R	S	S	S	1	1	1	1	1
BE6	Acinetobacter baumannii complex	Bronchial Alveolar Lavage	M	R	1		N/A	N/A	N/A	N/A	R	I	N/A	S	S	S	S	R	N/A	S	N/A	R	1	1	1	1	1
BE7	Enterobacter cloacae complex	Blood culture	F	R	1		N/A	R	S	R	S	S	S	S	S	S	S	S	R	S	S	S	1	1	1	1	1
BE8	Klebsiella pneumoniae				1																		1	1	1	1	1
BE9	Salmonella group D	Blood culture	F	R	1		S	S	S	S	S	S	S	S	S	S	S	S	R	S	R	R	1	1	1	1	1
BF1	Pseudomonas aeruginosa	Blood culture	F	R	1		N/A	N/A	S	N/A	R	S	N/A	R	S	S	R	N/A	N/A	S	N/A	N/A	1	1	1	1	1
BF2	klebsiella pneumoniae	Blood culture	F	R	1		R	R	R	R	R	R	R	R	R	R	R	R	R	R	R	R	1	+	1	+	+
BF3	Enterobacter cloacae complex	Blood culture	F	R	1		N/A	R	S	R	S	S	S	S	S	S	S	S	R	S	S	S	1	1	1	1	1
BF4	Acinetobacter baumannii complex	Tissue	F	R	1		N/A	N/A	R	N/A	R	R	N/A	R	R	R	S	R	N/A	R	N/A	R	1	1	1	+	1
BF5	Acinetobacter baumannii complex	Tissue	M	R	1		N/A	N/A	R	N/A	R	R	N/A	R	R	R	S	R	N/A	R	N/A	R	1	1	+	1	1
BF6	klebsiella pneumoniae	Rectal Swab	F	R	1		R	R	R	R	R	R	R	R	R	R	R	R	R	R	R	R	1	1	+	+	1
BF7	klebsiella pneumoniae	Sputum	M	R	1		R	S	S	S	S	S	S	S	S	S	S	S	S	S	S	S	1	1	1	1	1
BF8	klebsiella pneumoniae	Arterial Catheter Tip	M	R	1		R	R	R	R	R	R	R	R	R	R	S	R	R	R	I	S	1	+	+	1	1
BF9	klebsiella pneumoniae	Urine	M	R	1		R	S	S	S	S	S	S	S	S	S	S	S	S	S	S	S	1	1	1	1	1
BG1	Acinetobacter baumannii complex	Urine	M	R	1		N/A	N/A	N/A	N/A	R	R	N/A	R	R	S	S	R	N/A	R	N/A	R	1	1	+	1	1
BG3	klebsiella pneumoniae	Rectal Swab	M	R	1		R	R	R	R	R	R	R	R	R	R	S	R	R	R	I	S	1	1	+	1	1
BG5	klebsiella pneumoniae	Intravenous Catheter Tip	F	R	1		R	R	R	R	R	R	N/A	I	R	R	N/A	R	R	R	I	S	1	1	+	1	1
BG7	Acinetobacter baumannii complex	Intravenous Catheter Tip	M	R	1		N/A	N/A	R	N/A	R	R	N/A	R	R	R	I	S	N/A	R	N/A	R	1	1	1	1	1
BG8	klebsiella pneumoniae	Rectal Swab	F	R	1		R	R	R	R	R	R	R	I	R	R	N/A	R	R	R	I	S	+	1	1	1	1
BG9	Pseudomonas aeruginosa	Fluid Aspirate	F	I	1		N/A	N/A	S	N/A	R	S	N/A	S	S	S	R	N/A	N/A	S	S	S	1	1	1	1	1
BH2	klebsiella pneumoniae	Ventriculoperitoneal shunt	M	R	1		R	R	R	R	R	R	R	R	R	R	S	R	R	R	S	S	1	1	1	1	1
BH3	klebsiella pneumoniae	Fluid Aspirate	F	R	1		R	R	I	S	S	S	S	S	S	S	S	R	S	S	S	S	1	1	1	+	1
BH4	klebsiella pneumoniae	Urine	F	R	1		R	R	R	R	R	R	R	R	R	R	R	R	R	R	S	S	1	1	1	+	1
BH5	klebsiella pneumoniae	Blood culture	M	R	1		R	S	S	S	S	S	S	S	S	S	S	S	S	S	S	S	1	1	+	1	1
BH6	Acinetobacter baumannii complex	Blood culture	M	R	1		N/A	N/A	S	N/A	R	S	N/A	S	S	R	S	R	N/A	S	N/A	I	1	1	1	1	1
BH7	Enterobacter cloacae complex	Blood culture	M	R	1		N/A	R	S	R	S	S	S	S	S	S	S	S	R	S	S	S	1	1	1	1	1
BH8	klebsiella pneumoniae	Blood culture	F	R	1		R	R	R	R	R	R	N/A	S	S	R	S	R	S	R	I	R	1	1	1	+	1
AA1	Proteus mirabilis	Blood culture	M	R	1		R	S	S	S	S	S	S	N/A	S	S	R	R	S	S	S	S	1	1	1	1	1
AA3	Serratia marcescens	Treacheal Aspirate	M	R	1		R	R	N/A	R	S	S	S	N/A	S	S	S	S	R	S	S	S	1	1	1	1	1
AA4	Morganella morgannii	Urine	F	R	1		R	R	S	R	S	S	S	N/A	S	S	R	S	I	S	S	S	1	1	1	1	1
AA6	Proteus vulgaris	Pus Swab	M	R	1		R	S	S	R	S	S	S	N/A	S	S	R	R	S	S	S	S	1	1	1	1	1
AD2	Providencia stuartii	Tissue	M	R	1		R	N/A	S	R	S	S	S	N/A	S	S	R	S	S	S	S	R	1	1	1	1	1
AD7	Ralstonia pickettii	Blood culture	M	R	1		N/A	N/A	S	N/A	S	I	N/A	N/A	S	S	S	S	N/A	S	R	R	1	1	1	1	1
AE1	Serratia marcescens	Rectal Swab	M	R	1		N/A	R	N/A	R	R	R	N/A	N/A	R	S	S	S	R	R	S	S	1	1	1	1	1
AE2	Morganella morgannii	Fluid Aspirate	F	R	1		R	R	S	R	S	S	S	N/A	S	S	R	S	I	S	S	S	1	1	1	1	1
GA3	Acinetobacter baumannii complex	Pus Swab	M	R	1		N/A	N/A	N/A	N/A	R	I	N/A	S	S	S	S	S	N/A	S	N/A	S	1	1	1	1	1
GA4	Enterobacter cloacae complex	Treacheal Aspirate	M	R	1		N/A	R	S	R	S	S	S	S	S	S	S	S	R	S	S	S	1	1	1	1	1
GA5	Enterobacter cloacae complex	Blood culture	F	R	1		N/A	R	S	R	S	S	S	S	S	S	N/A	S	R	S	S	S	1	1	1	1	1
CG2	Klebsiella pneumoniae	Sputum	M	R	1		R	S	S	S	S	S	S	S	S	S	S	R	S	S	S	S	1	1	1	1	1

## Sheet: Table S1.2>Raw data
Isolate	Species	BMD		ComASP		CHROMAgar Col-APSE	NP Test	Sensititre		Microscan		Vitek	MCR 1-5 PCR
		MIC (µg/mL)	Results interpretation	MIC (µg/mL)	Results interpretation	Results interpretation	Results interpretation	MIC (µg/mL)	Results interpretation	MIC (µg/mL)	Results interpretation	Results interpretation	Results
A1	Enterobacter cloacae complex	2	S	1	S	S	S	1	S	E. cloacae	NR	S	NEG
A2	Escherichia coli	0.5	S	0.5	S	S	S	0.25	S	<=2	S	S	NEG
A3	Shigella flexneri	<0.25	S	0.5	S	S	S	0.25	S	<=2	S	S	NEG
A4	Escherichia coli	0.5	S	1	S	S	S	0.25	S	<=2	S	S	NEG
A5	Escherichia coli	0.5	S	1	S	S	S	0.25	S	<=2	S	S	NEG
A6	Pseudomonas aeruginosa	1	S	1	S	S	N/A	1	S	<=2	S	S	NEG
A7	Pseudomonas aeruginosa	2	S	1	S	R (Cream white)	N/A	0.25	S	<=2	S	S	NEG
A8	Klebsiella pneumoniae	1	S	4	R	R(Metalic blue)	S	1	S	<=2	S	S	NEG
A9	Escherichia coli	1	S	1	S	S	S	1	S	<=2	S	S	NEG
B1	Pseudomonas aeruginosa	<0.25	S	0.5	S	R (Cream White)	N/A	0.5	S	<=2	S		NEG
B2	Pseudomonas aeruginosa	1	S	1	S	S	N/A	0.25	S	<=2	S	S	NEG
B3	Escherichia coli	0.5	S	1	S	S	S	0.25	S	<=2	S	S	NEG
B4	Enterobacter cloacae complex	1	S	0.5	S	S	S	0.25	S	E. cloacae	NR	S	NEG
B5	Escherichia coli	0.5	S	1	S	S	S	0.25	S	<=2	S	S	NEG
B6	Escherichia coli	<0.25	S	1	S	S	S	0.25	S	<=2	S	S	NEG
B7	Escherichia coli	1	S	1	S	S	S	0.25	S	<=2	S	S	NEG
B8	Escherichia coli	0.5	S	1	S	S	S	0.5	S	>4	R	S	NEG
B9	Escherichia coli	0.5	S	1	S	S	S	0.5	S	<=2	S	S	NEG
C1	Klebsiella oxytoca	0.5	S	0.25	S	R (Metalic blue)	R	0.5	S	>4	R	S	NEG
C2	Klebsella pneumoniae	0.5	S	0.5	S	R (Metalic blue)	S	0.25	S	<=2	S	R	NEG
C3	Escherichia coli	0.5	S	0.5	S	S	S	0.25	S	E. cloacae	NR	S	NEG
C4	Escherichia coli	<0.25	S	0.5	S	S	S	0.25	S	<=2	S	S	NEG
C5	Klebsiella pneumoniae	0.5	S	0.5	S	R (Metalic blue)	S	0.25	S	<=2	S	S	NEG
C6	Klebsiella pneumoniae	2	S	0.5	S	R (Metalic blue)	S	0.5	S	4	R	S	NEG
C7	Klebsiella oxytoca	2	S	2	S	R (Metalic blue)	S	0.25	S	<=2	S	S	NEG
C8	Enterobacter cloacae complex	<0.25	S	0.5	S	S	S	0.25	S	E. cloacae	NR	S	NEG
C9	Enterobacter cloacae complex	<0.25	S	0.5	S	R (Blue)	S	0.25	S	E. cloacae	NR	S	NEG
D1	Escherichia coli	1	S	0.5	S	S	S	0.5	S	4	R	S	NEG
D2	Klebsiella pneumoniae	0.5	S	0.5	S	R (Metalic blue)	S	0.5	S	<=2	S	S	NEG
D3	Klebsiella pneumoniae	0.5	S	<0.25	S	R (Metalic blue)	S	0.5	S	<=2	S	S	NEG
D4	Enterobacter cloacae complex	2	S	0.5	S	R (Blue)	S	0.5	S	E. cloacae	NR	S	NEG
D5	Escherichia coli	2	S	0.5	S	S	S	0.5	S	<=2	S	S	NEG
D6	Escherichia coli	2	S	0.5	S	S	S	0.5	S	<=2	S	S	NEG
D7	Escherichia coli	1	S	0.5	S	S	S	0.5	S	<=2	S	S	NEG
D8	Klebsiella oxytoca	<0.25	S	<0.25	S	R (Metalic blue)	R	0.25	S	<=2	S	S	NEG
D9	Escherichia coli	2	S	0.5	S	S	S	0.5	S	N/R	NR	S	NEG
E1	Escherichia coli	0.5	S	0.5	S	S	S	0.5	S	<=2	S	S	NEG
E2	Escherichia coli	0.5	S	0.5	S	S	S	0.5	S	4	R	S	NEG
E3	Klebsiella pneumoniae	0.5	S	0.5	S	R (Metalic blue)	S	0.5	S	E. cloacae	NR	S	NEG
E4	Escherichia coli	1	S	0.5	S	S	S	1	S	<=2	S	S	NEG
E5	Citrobacter freundii	0.5	S	0.5	S	S	S	0.25	S	<=2	S	S	NEG
E6	Enterobacter cloacae complex	2	S	<0.25	S	S	S	0.25	S	E. cloacae	NR	S	NEG
E7	Escherichia coli	2	S	0.5	S	S	S	1	S	<=2	S	S	NEG
E8	Enterobacter cloacae complex	1	S	0.5	S	S	S	1	S	<=2	S	S	NEG
E9	Citrobacter koseri	2	S	1	S	S	S	1	S	<=2	S	S	NEG
F1	Enterobacter cloacae complex	1	S	<0.25	S	S	S	1	S	<=2	S	S	NEG
F2	Escherichia coli	2	S	0.5	S	S	S	2	S	<=2	S	S	NEG
F3	Escherichia coli	1	S	0.5	S	S	S	1	S	<=2	S	S	NEG
F4	Klebsiella pneumoniae	1	S	0.5	S	R (metalic blue)	S	1	S	<=2	S	S	NEG
F5	Klebsiella pneumoniae	1	S	0.5	S	R(Metalic blue)	S	1	S	<=2	S	S	NEG
F6	Klebsiella pneumoniae	1	S	0.5	S	R(Metalic blue)	S	1	S	<=2	S	S	NEG
F7	Klebsiella pneumoniae	1	S	2	S	R(Metalic blue)	S	1	S	<=2	S	S	NEG
F8	Pseudomonas aeruginosa	1	S	0.5	S	R(Cream white)	N/A	1	S	<=2	S	S	NEG
F9	Pseudomonas aeruginosa	1	S	8	R	S	N/A	1	S	4	R	S	NEG
G1	Enterobacter cloacae complex	1	S	0.5	S	S	S	0.25	S	E. cloacae	NR	S	NEG
G4	Escherichia coli	1	S	1	S	S	S	0.5	S	<=2	S	S	NEG
BA1	A. baumannii complex	64	R	>16	R	R (Cream White)	N/A	32	R	>4	R	R	NEG
BA2	A. baumannii complex	64	R	>16	R	R (Cream White)	N/A	64	R	B.cepacia	NR	R	NEG
BA3	A. baumannii complex	32	R	>16	R	R (Cream White)	N/A	32	R	4	R	R	NEG
BA4	E. cloacae complex	64	R	>16	R	S	R	64	R	>4	R	R	NEG
BA5	K. pneumoniae	128	R	>16	R	R (Metalic blue)	R	128	R	>4	R	R	NEG
BA6	K. pneumoniae	16	R	16	R	R (Metalic blue)	R	16	R	>4	R	R	NEG
BA7	K. pneumoniae	32	R	>16	R	R (Metalic blue)	S	2	S	>4	R	R	NEG
BA8	Salmonella group D	8	R	16	R	R (Cream White)	R	2	S	S. enterica	NR		NEG
BA9	A. baumannii complex	64	R	4	R	R (Cream White)	N/A	32	R	E. cloacae	NR	S	NEG
BB1	E. coli	>128	R	>16	R	R (Metalic blue)	R	>128	R	E. cloacae	NR	R	NEG
BB2	A. baumannii complex	32	R	>16	R	R (Cream White)	N/A	128	R	>4	R	R	mcr-1
BB3	Salmonella group D	8	R	8	R	R (Cream White)	R	8	R	S. enterica	NR	R	NEG
BB4	A. baumannii complex	4	R	4	R	S	R	2	S	<=2	S	R	NEG
BB5	E. coli	8	R	<0.25	S	R (Pink)	R	4	R	>4	NR	R	NEG
BB6	K. pneumoniae	16	R	>16	R	R (Metalic blue)	S	4	R	>4	NR	R	NEG
BB7	Salmonella group D	8	R	4	R	R (Cream White)	R	2	S	S. enterica	NR	R	NEG
BB8	A. baumannii complex	64	R	>16	R	R (Cream White)	N/A	32	R	>4	R	R	NEG
BB9	A. baumannii complex	8	R	16	R	R (Cream White)	N/A	8	R	>4	R	R	NEG
BC1	Salmonella group D	128	R	>16	R	R (Cream White)	S	4	R	S. enterica	NR	R	NEG
BC2	A. baumannii complex	16	R	16	R	R (Cream White)	N/A	16	R	>4	R	R	NEG
BC3	P. aeruginosa	4	R	2	S	R (Yellow)	NA	4	R	<=2	S	R	NEG
BC4	Salmonella group D	4	R	4	R	R (Cream White)	R	8	R	S. enterica	NR	R	NEG
BC5	A. baumannii complex	16	R	16	R	R (Cream White)	N/A	16	R	>4	R	R	NEG
BC6	A. baumannii complex	4	R	>16	R	R (Cream White)	N/A	32	R	>4	R	R	NEG
BC7	A. baumannii complex	32	R	>16	R	R (Cream White)	N/A	32	R	>4	R	R	NEG
BC8	A. baumannii complex	32	R	>16	R	R (Cream White)	N/A	32	R	>4	R	R	NEG
BC9	Salmonella group D	4	R	8	R	R (Cream White)	R	8	R	S. enterica	NR	R	NEG
BD1	K. pneumoniae	64	R	>16	R	R (Metalic blue)	R	64	R	>4	R	R	NEG
BD2	Salmonella group D	4	R	4	R	R (Cream White)	R	4	R	S. entrica	NR	R	NEG
BD3	K. pneumoniae E. coli	16	R	>16	R	R (Metalic blue)	R	16	R	>4	R	R	NEG
BD4	E. coli	16	R	8	R	R (Pink)	S	8	R	>4	R		NEG
BD5	K. pneumoniae	16	R	>16	R	R (Metalic blue)	R	16	R	>4	R	R	NEG
BD6	K. pneumoniae	16	R	16	R	R (Metalic blue)	R	16	R	>4	R	R	NEG
BD7	K. pneumoniae	16	R	4	R	R (Metalic blue)	R	16	R	>4	R	R	NEG
BD8	Salmonella group D	8	R	16	R	R (Cream White)	R	8	R	S. entrica	NR	R	NEG
BD9	K. pneumoniae	16	R	>16	R	R (Metalic blue)	R	16	R	>4	R	R	NEG
BE1	E. coli	16	R	8	R	R (Pink)	R	8	R	>4	R	R	NEG
BE2	P. aeruginosa	4	R	1	S	R (Yellow)	N/A	8	R	>4	R	R	NEG
BE3	K. pneumoniae	64	R	>16	R	R (Metalic blue)	R	128	R	>4	R	R	NEG
BE4	A. baumannii complex	0.5	S	0.5	S	S	N/A	0.5	S	E. cloacae	NR	R	NEG
BE5	A. baumannii complex	64	R	>16	R	R (Cream White)	N/A	>128	R	>4	R	R	NEG
BE6	E. cloacae complex	16	R	16	R	R (Metalic blue)	R	16	R	NR	NR	R	NEG
BE7	E. cloacae complex	64	R	>16	R	S	R	128	R	E. cloacae	NR	R	NEG
BE8	K. pneumoniae	64	R	>16	R	R (Metalic blue)	R	64	R	E. cloacae	NR		NEG
BE9	Salmonella group D	4	R	4	R	R (Cream White)	R	4	R	E. cloacae	NR	R	NEG
BF1	P. aeruginosa	>64	R	>16	R	R (Cream White)	N/A	128	R	E. cloacae	NR	R	NEG
BF2	K. pneumoniae	16	R	16	R	R (Metalic blue)	R	16	R	>4	R	R	NEG
BF3	E. cloacae complex	>64	R	>16	R	R (Metalic blue)	R	128	R	E. cloacae	NR	R	NEG
BF4	A. baumannii complex	64	R	>16	R	R (Cream White)	N/A	64	R	>4	R	R	NEG
BF5	A. baumannii complex	>64	R	>16	R	R (Cream White)	N/A	128	R	>4	R	R	NEG
BF6	K. pneumoniae	8	R	16	R	R (Metalic blue)	R	16	R	>4	R	R	NEG
BF7	K. pneumoniae	64	R	8	R	R (Metalic blue)	R	32	R	4	R	R	NEG
BF8	K. pneumoniae	32	R	16	R	R (Metalic blue)	R	16	R	>4	R	R	NEG
BF9	K. pneumoniae	16	R	>16	R	R (Metalic blue)	R	16	R	Non-fermenter	NR	R	NEG
BG1	A. baumannii complex	16	R	16	R	R (Cream White)	N/A	16	R	B.cepacia	NR	R	NEG
BG3	K. pneumoniae	32	R	16	R	R (Metalic blue)	R	32	R	>4	R	R	NEG
BG5	K. pneumoniae	64	R	>16	R	S	R	64	R	>4	R	R	NEG
BG7	A. baumannii complex	32	R	16	R	R (Cream White)	N/A	16	R			R	NEG
BG8	K. pneumoniae	32	R	>16	R	R (Metalic blue)	R	32	R	>4	R	R	NEG
BG9	P. aeruginosa	64	R	>16	R	R (Cream White)	N/A	32	R	E.		I	NEG
BH2	K. pneumoniae	16	R	>16	R	R (Metalic blue)	R	16	R	>4	R	R	NEG
BH3	K. pneumoniae	128	R	>16	R	R (Metalic blue)	R	128	R	>4	R	R	NEG
BH4	K. pneumoniae	>64	R	>16	R	R (Metalic blue)	R	64	R	>4	R	R	NEG
BH5	K. pneumoniae	64	R	>16	R	S	R	64	R	>4	R	R	NEG
BH6	A. baumannii complex	16	R	>16	R	R (Cream White)	N/A	16	R	>4	R	R	NEG
BH7	E. cloacae complex	64	R	>16	R	S	R	64	R	Nonfermenter		R	NEG
BH8	K. pneumoniae	16	R	>16	R	R (Metalic blue)	R	16	R	>4	R	R	NEG
AA1	P. mirabilis	>128	R	≥16	R	R (Tranlucent)	P/C	>128	R	>4	R	R	NEG
AA3	S. marcescens	>128	R	≥16	R	R (Blue)	N/A	>128	R	>4	R	R	NEG
AA4	M. morgannii	>128	R	≥16	R	R (Colourless/natural)	N/A	>128	R	>4	R	R	NEG
AA6	P. vulgaris	>128	R	≥16	R	R (Green/blue)	N/A	>128	R	>4	R	R	NEG
AD2	P. stuartii	>128	R	≥16	R	R (Cream White)	N/A	>128	R	>4	R	R	NEG
AD7	R. pickettii	>128	R	≥16	R	R (Cream White)	N/A	>128	R	>4	R	R	NEG
AE1	S. marcescens	>128	R	≥16	R	R (Metalic blue)	N/A	>128	R	>4	R	R	NEG
AE2	M. morgannii	>128	R	≥16	R	R (Colourless/natural)	N/A	>128	R	>4	R	R	NEG
GA3	A. baumannii complex	64	R	>16	R	R (Cream White)	N/A	64	R	>4	R	R	NEG
GA4	E. cloacae complex	64	R	>16	R	R (Metalic blue)	R	64	R	>4	R	R	NEG
GA5	E. cloacae complex	64	R	>16	R	R (Metalic blue)	R	64	R	>4	R	R	NEG
CG2	Klebsiella pneumoniae	128	R	>16	R	R (Metalic blue)	R	128	R	non-fermenter		R	NEG
MC1	E. coli	4	R	8	R	R (Pink)	R	4	R	NR		R	mcr-1
MC2	E.coli	4	R	8	R	R (Pink)	R	8	R	>4	R	R	mcr-2
MC3	E. coli	4	R	4	R	R (Pink)	R	4	R	>4	R	R	mcr-3
MC4	Salmonella group D	4	R	4	R	R (Cream white)	R	4	R	S. enterica		R	mcr-4
MC5	Salmonella group D	8	R	16	R	R (Cream white)	R	8	R	S. enterica		R	mcr-5
EMRC	E. coli (mcr-1 )	4	R	4	R	R (Pink)	R	4	R	>4	R	R	mcr-1
EATCC	E. coli ATCC 25922	0.5	S	0.5	S	S	N/C	0.5	S	0.5	S	S	NEG
PATCC	P.aeruginosa ATCC 27853	0.5	S	1	S	S	N/A	1	S	0.5	S	S	NEG

## Sheet: Table S1.3>General data
Table 1. Colistin resistance detection performance results of the six tests on 142 Gram-negative bacterial isolates.
Isolate	Species	BMD MIC (µg/mL)	BMD MIC Interpretation	ComASP MIC (µg/mL)	ComASP™️ MIC Interpretation	CHROMagar™️ COL-APSE Result	NP Test Result	Sensititre MIC (µg/mL)	Sensititre MIC Interpretation	Microscan MIC (µg/mL)	Microscan MIC Interpretation	Vitek® 2 MIC (µg/mL)	Vitek® 2 MIC Interpretation	mcr 1-5 PCR Results
A1	E. cloacae complex	2	S	1	S	S	S	1	S			0.5	S	NEG
A2	E. coli	0.5	S	0.5	S	S	S	≤ 0.25	S	≤2	S	0.5	S	NEG
A3	S. flexneri	≤ 0.25	S	0.5	S	S	S	≤ 0.25	S	≤2	S	0.5	S	NEG
A4	E. coli	0.5	S	1	S	S	S	≤ 0.25	S	≤2	S	0.5	S	NEG
A5	E. coli	0.5	S	1	S	S	S	≤ 0.25	S	≤2	S	0.5	S	NEG
A6	P. aeruginosa	1	S	1	S	S		1	S	≤2	S	0.5	S	NEG
A7	P. aeruginosa	2	S	1	S	R		≤ 0.25	S	≤2	S	0.5	S	NEG
A8	K. pneumoniae	1	S	4	R	R	S	1	S	≤2	S	0.5	S	NEG
A9	E. coli	1	S	1	S	S	S	1	S	≤2	S	0.5	S	NEG
B1	P. aeruginosa	≤ 0.25	S	0.5	S	R		0.5	S	≤2	S	0.5	S	NEG
B2	P. aeruginosa	1	S	1	S	S		≤ 0.25	S	≤2	S	0.5	S	NEG
B3	E. coli	0.5	S	1	S	S	S	≤ 0.25	S	≤2	S	0.5	S	NEG
B4	E. cloacae complex	1	S	0.5	S	S	S	≤ 0.25	S			0.5	S	NEG
B5	E. coli	0.5	S	1	S	S	S	≤ 0.25	S	≤2	S	0.5	S	NEG
B6	E. coli	≤ 0.25	S	1	S	S	S	≤ 0.25	S	≤2	S	0.5	S	NEG
B7	E. coli	1	S	1	S	S	S	≤ 0.25	S	≤2	S	0.5	S	NEG
B8	E. coli	0.5	S	1	S	S	S	0.5	S	>4	R	0.5	S	NEG
B9	E. coli	0.5	S	1	S	S	S	0.5	S	≤2	S	0.5	S	NEG
C1	K. oxytoca	0.5	S	≤ 0.25	S	R	R	0.5	S	>4	R	0.5	S	NEG
C2	K. pneumoniae	0.5	S	0.5	S	R	S	≤ 0.25	S	≤2	S	0.5	R	NEG
C3	E. coli	0.5	S	0.5	S	S	S	≤ 0.25	S			0.5	S	NEG
C4	E. coli	≤ 0.25	S	0.5	S	S	S	≤ 0.25	S	≤2	S	0.5	S	NEG
C5	K. pneumoniae	0.5	S	0.5	S	R	S	≤ 0.25	S	≤2	S	0.5	S	NEG
C6	K. pneumoniae	2	S	0.5	S	R	S	0.5	S	4	R	0.5	S	NEG
C7	K. oxytoca	2	S	2	S	R	S	≤ 0.25	S	≤2	S	0.5	S	NEG
C8	E. cloacae complex	≤ 0.25	S	0.5	S	S	S	≤ 0.25	S			1	S	NEG
C9	E. cloacae complex	≤ 0.25	S	0.5	S	R	S	≤ 0.25	S			0.5	S	NEG
D1	E. coli	1	S	0.5	S	S	S	0.5	S	4	R	0.5	S	NEG
D2	K. pneumoniae	0.5	S	0.5	S	R	S	0.5	S	≤2	S	0.5	S	NEG
D3	K. pneumoniae	0.5	S	≤ 0.25	S	R	S	0.5	S	≤2	S	0.5	S	NEG
D4	E. cloacae complex	2	S	0.5	S	R	S	0.5	S			0.5	S	NEG
D5	E. coli	2	S	0.5	S	S	S	0.5	S	≤2	S	0.5	S	NEG
D6	E. coli	2	S	0.5	S	S	S	0.5	S	≤2	S	0.5	S	NEG
D7	E. coli	1	S	0.5	S	S	S	0.5	S	≤2	S	0.5	S	NEG
D8	K. oxytoca	≤ 0.25	S	≤ 0.25	S	R	R	≤ 0.25	S	≤2	S	0.5	S	NEG
D9	E. coli	2	S	0.5	S	S	S	0.5	S			0.5	S	NEG
E1	E. coli	0.5	S	0.5	S	S	S	0.5	S	≤2	S	0.5	S	NEG
E2	E. coli	0.5	S	0.5	S	S	S	0.5	S	4	R	0.5	S	NEG
E3	K. pneumoniae	0.5	S	0.5	S	R	S	0.5	S			0.5	S	NEG
E4	E. coli	1	S	0.5	S	S	S	1	S	≤2	S	0.5	S	NEG
E5	C. freundii	0.5	S	0.5	S	S	S	≤ 0.25	S	≤2	S	0.5	S	NEG
E6	E. cloacae complex	2	S	≤ 0.25	S	S	S	≤ 0.25	S			0.5	S	NEG
E7	E. coli	2	S	0.5	S	S	S	1	S	≤2	S	0.5	S	NEG
E8	E. cloacae complex	1	S	0.5	S	S	S	1	S	≤2	S	0.5	S	NEG
E9	C. koseri	2	S	1	S	S	S	1	S	≤2	S	0.5	S	NEG
F1	E. cloacae complex	1	S	≤ 0.25	S	S	S	1	S	≤2	S	0.5	S	NEG
F2	E. coli	2	S	0.5	S	S	S	2	S	≤2	S	0.5	S	NEG
F3	E. coli	1	S	0.5	S	S	S	1	S	≤2	S	0.5	S	NEG
F4	K. pneumoniae	1	S	0.5	S	R	S	1	S	≤2	S	0.5	S	NEG
F5	K. pneumoniae	1	S	0.5	S	R	S	1	S	≤2	S	0.5	S	NEG
F6	K. pneumoniae	1	S	0.5	S	R	S	1	S	≤2	S	0.5	S	NEG
F7	K. pneumoniae	1	S	2	S	R	S	1	S	≤2	S	0.5	S	NEG
F8	P. aeruginosa	1	S	0.5	S	R		1	S	≤2	S	0.5	S	NEG
F9	P. aeruginosa	1	S	8	R	S		1	S	4	R	1	S	NEG
G1	E. cloacae complex	1	S	0.5	S	S	S	≤ 0.25	S				S	NEG
G4	E. coli	1	S	1	S	S	S	0.5	S	≤2	S	0.5	S	NEG
BA1	A. baumannii complex	64	R	>16	R	R		32	R	>4	R	>=16	R	NEG
BA2	A. baumannii complex	64	R	>16	R	R		64	R			>=16	R	NEG
BA3	A. baumannii complex	32	R	>16	R	R		32	R	4	R	>=16	R	NEG
BA4	E. cloacae complex	64	R	>16	R	S	R	64	R	>4	R	4	R	NEG
BA5	K. pneumoniae	128	R	>16	R	R	R	128	R	>4	R	>=16	R	NEG
BA6	K. pneumoniae	16	R	16	R	R	R	16	R	>4	R	>=16	R	NEG
BA7	K. pneumoniae	32	R	>16	R	R	S	2	S	>4	R	4	R	NEG
BA8	Salmonella group D	8	R	16	R	R	R	2	S			8	R	NEG
BA9	A. baumannii complex	64	R	4	R	R		32	R				S	NEG
BB1	E. coli	>128	R	>16	R	R	R	>128	R			>=16	R	NEG
BB2	A. baumannii complex	32	R	>16	R	R		128	R	>4	R	>=16	R	mcr-1
BB3	Salmonella group D	8	R	8	R	R	R	8	R			4	R	NEG
BB4	A. baumannii complex	4	R	4	R	S	R	2	S	≤2	S	0.5	S	NEG
BB5	E. coli	8	R	≤ 0.25	S	R	R	4	R	>4	R		R	NEG
BB6	K. pneumoniae	16	R	>16	R	R	S	4	R	>4	R		R	NEG
BB8	A. baumannii complex	64	R	>16	R	R		32	R	>4	R	>=16	R	NEG
BB9	A. baumannii complex	8	R	16	R	R		8	R	>4	R	>=16	R	NEG
BC1	Salmonella group D	128	R	>16	R	R	S	4	R				R	NEG
BC2	A. baumannii complex	16	R	16	R	R		16	R	>4	R	>=16	R	NEG
BC3	P. aeruginosa	4	R	2	S	R	NA	4	R	≤2	S	>=16	R	NEG
BC4	Salmonella group D	4	R	4	R	R	R	8	R				R	NEG
BC5	A. baumannii complex	16	R	16	R	R		16	R	>4	R	>=16	R	NEG
BC6	A. baumannii complex	4	R	>16	R	R		32	R	>4	R	>=16	R	NEG
BC7	A. baumannii complex	32	R	>16	R	R		32	R	>4	R		R	NEG
BC8	A. baumannii complex	32	R	>16	R	R		32	R	>4	R	>=16	R	NEG
BC9	Salmonella group D	4	R	8	R	R	R	8	R				R	NEG
BD1	K. pneumoniae	64	R	>16	R	R	R	64	R	>4	R	>=16	R	NEG
BD2	Salmonella group D	4	R	4	R	R	R	4	R			4	R	NEG
BD3	K. pneumoniae	16	R	>16	R	R	R	16	R	>4	R	>=16	R	NEG
BD4	E. coli	16	R	8	R	R	S	8	R	>4	R	>=16	R	NEG
BD5	K. pneumoniae	16	R	>16	R	R	R	16	R	>4	R	>=16	R	NEG
BD6	K. pneumoniae	16	R	16	R	R	R	16	R	>4	R		R	NEG
BD7	K. pneumoniae	16	R	4	R	R	R	16	R	>4	R	>=16	R	NEG
BD8	Salmonella group D	8	R	16	R	R	R	8	R				R	NEG
BD9	K. pneumoniae	16	R	>16	R	R	R	16	R	>4	R	>=16	R	NEG
BE1	E. coli	16	R	8	R	R	R	8	R	>4	R	>=16	R	NEG
BE2	P. aeruginosa	4	R	1	S	R		8	R	>4	R	>=16	R	NEG
BE3	K. pneumoniae	64	R	>16	R	R	R	128	R	>4	R		R	NEG
BE4	A. baumannii complex	0.5	S	0.5	S	S		0.5	S			0.5	R	NEG
BE5	A. baumannii complex	64	R	>16	R	R		>128	R	>4	R	4	R	NEG
BE6	E. cloacae complex	16	R	16	R	R	R	16	R			>=16	R	NEG
BE7	E. cloacae complex	64	R	>16	R	S	R	128	R			>=16	R	NEG
BE8	K. pneumoniae	64	R	>16	R	R	R	64	R			4	R	NEG
BE9	Salmonella group D	4	R	4	R	R	R	4	R			4	R	NEG
BF1	P. aeruginosa	>64	R	>16	R	R		128	R			>=16	R	NEG
BF2	K. pneumoniae	16	R	16	R	R	R	16	R	>4	R	>=16	R	NEG
BF3	E. cloacae complex	>64	R	>16	R	R	R	128	R			4	R	NEG
BF4	A. baumannii complex	64	R	>16	R	R		64	R	>4	R	>=16	R	NEG
BF5	A. baumannii complex	>64	R	>16	R	R		128	R	>4	R	>=16	R	NEG
BF6	K. pneumoniae	8	R	16	R	R	R	16	R	>4	R	>=16	R	NEG
BF7	K. pneumoniae	64	R	8	R	R	R	32	R	4	R	>=16	R	NEG
BF8	K. pneumoniae	32	R	16	R	R	R	16	R	>4	R		R	NEG
BF9	K. pneumoniae	16	R	>16	R	R	R	16	R			>=16	R	NEG
BG1	A. baumannii complex	16	R	16	R	R		16	R				R	NEG
BG3	K. pneumoniae	32	R	16	R	R	R	32	R	>4	R	>=16	R	NEG
BG5	K. pneumoniae	64	R	>16	R	S	R	64	R	>4	R	>=16	R	NEG
BG7	A. baumannii complex	32	R	16	R	R		16	R			>=16	R	NEG
BG8	K. pneumoniae	32	R	>16	R	R	R	32	R	>4	R	>=16	R	NEG
BG9	P. aeruginosa	64	R	>16	R	R		32	R			4	R	NEG
BH2	K. pneumoniae	16	R	>16	R	R	R	16	R	>4	R		R	NEG
BH3	K. pneumoniae	128	R	>16	R	R	R	128	R	>4	R	>=16	R	NEG
BH4	K. pneumoniae	>64	R	>16	R	R	R	64	R	>4	R		R	NEG
BH5	K. pneumoniae	64	R	>16	R	S	R	64	R	>4	R	>=16	R	NEG
BH6	A. baumannii complex	16	R	>16	R	R		16	R	>4	R	>=16	R	NEG
BH7	E. cloacae complex	64	R	>16	R	S	R	64	R			>=16	R	NEG
BH8	K. pneumoniae	16	R	>16	R	R	R	16	R	>4	R	>=16	R	NEG
AA1	P. mirabilis	>128	R	≥16	R	R		>128	R	>4	R	>=16	R	NEG
AA3	S. marcescens	>128	R	≥16	R	R		>128	R	>4	R	>=16	R	NEG
AA4	M. morganii	>128	R	≥16	R	R		>128	R	>4	R	>=16	R	NEG
AA6	P. vulgaris	>128	R	≥16	R	R		>128	R	>4	R	>=16	R	NEG
AD2	P. stuartii	>128	R	≥16	R	R		>128	R	>4	R	>=16	R	NEG
AD7	R. pickettii	>128	R	≥16	R	R		>128	R	>4	R	>=16	R	NEG
AE1	S. marcescens	>128	R	≥16	R	R		>128	R	>4	R	>=16	R	NEG
AE2	M. morganii	>128	R	≥16	R	R		>128	R	>4	R	>=16	R	NEG
GA3	A. baumannii complex	64	R	>16	R	R		64	R	>4	R	>=16	R	NEG
GA4	E. cloacae complex	64	R	>16	R	R	R	64	R	>4	R	>=16	R	NEG
GA5	E. cloacae complex	64	R	>16	R	R	R	64	R	>4	R	>=16	R	NEG
CG2	K. pneumoniae	128	R	>16	R	R	R	128	R			>=16	R	NEG
MC1	E. coli	4	R	8	R	R	R	4	R			>=16	R	mcr-1
MC2	E.coli	4	R	8	R	R	R	8	R	>4	R		R	mcr-2
MC3	E. coli	4	R	4	R	R	R	4	R	>4	R		R	mcr-3
MC4	Salmonella group D	4	R	4	R	R	R	4	R				R	mcr-4
MC5	Salmonella group D	8	R	16	R	R	R	8	R				R	mcr-5
EMRC	E. coli (mcr-1 )	4	R	4	R	R	R	4	R	>4	R		R	mcr-1
EATCC	E. coli ATCC 25922	0.5	S	0.5	S	S		0.5	S	0.5	S		S	NEG
PATCC	P.aeruginosa ATCC 27853	0.5	S	1	S	S		1	S	0.5	S		S	NEG

## Sheet: Table  S1.4> Enterobacteriaceae
Isolate	Species	BMD MIC (µg/mL)	BMD MIC Interpretation	ComASP MIC (µg/mL)	ComASP™️ MIC Interpretation	CHROMagar™️ COL-APSE Result	NP Test Result	Sensititre MIC (µg/mL)	Sensititre MIC Interpretation	Microscan MIC (µg/mL)	Microscan MIC Interpretation	Vitek® 2 MIC (µg/mL)	Vitek® 2 MIC Interpretation	mcr 1-5 PCR Results
A1	E. cloacae complex	2	S	1	S	S	S	1	S			0.5	S	NEG
A2	E. coli	0.5	S	0.5	S	S	S	≤ 0.25	S	≤2	S	0.5	S	NEG
A3	S. flexneri	≤ 0.25	S	0.5	S	S	S	≤ 0.25	S	≤2	S	0.5	S	NEG
A4	E. coli	0.5	S	1	S	S	S	≤ 0.25	S	≤2	S	0.5	S	NEG
A5	E. coli	0.5	S	1	S	S	S	≤ 0.25	S	≤2	S	0.5	S	NEG
A8	K. pneumoniae	1	S	4	R	R	S	1	S	≤2	S	0.5	S	NEG
A9	E. coli	1	S	1	S	S	S	1	S	≤2	S	0.5	S	NEG
B3	E. coli	0.5	S	1	S	S	S	≤ 0.25	S	≤2	S	0.5	S	NEG
B4	E. cloacae complex	1	S	0.5	S	S	S	≤ 0.25	S			0.5	S	NEG
B5	E. coli	0.5	S	1	S	S	S	≤ 0.25	S	≤2	S	0.5	S	NEG
B6	E. coli	≤ 0.25	S	1	S	S	S	≤ 0.25	S	≤2	S	0.5	S	NEG
B7	E. coli	1	S	1	S	S	S	≤ 0.25	S	≤2	S	0.5	S	NEG
B8	E. coli	0.5	S	1	S	S	S	0.5	S	>4	R	0.5	S	NEG
B9	E. coli	0.5	S	1	S	S	S	0.5	S	≤2	S	0.5	S	NEG
C1	K. oxytoca	0.5	S	≤ 0.25	S	R	R	0.5	S	>4	R	0.5	S	NEG
C2	K. pneumoniae	0.5	S	0.5	S	R	S	≤ 0.25	S	≤2	S	0.5	R	NEG
C3	E. coli	0.5	S	0.5	S	S	S	≤ 0.25	S			0.5	S	NEG
C4	E. coli	≤ 0.25	S	0.5	S	S	S	≤ 0.25	S	≤2	S	0.5	S	NEG
C5	K. pneumoniae	0.5	S	0.5	S	R	S	≤ 0.25	S	≤2	S	0.5	S	NEG
C6	K. pneumoniae	2	S	0.5	S	R	S	0.5	S	4	R	0.5	S	NEG
C7	K. oxytoca	2	S	2	S	R	S	≤ 0.25	S	≤2	S	0.5	S	NEG
C8	E. cloacae complex	≤ 0.25	S	0.5	S	S	S	≤ 0.25	S			1	S	NEG
C9	E. cloacae complex	≤ 0.25	S	0.5	S	R	S	≤ 0.25	S			0.5	S	NEG
D1	E. coli	1	S	0.5	S	S	S	0.5	S	4	R	0.5	S	NEG
D2	K. pneumoniae	0.5	S	0.5	S	R	S	0.5	S	≤2	S	0.5	S	NEG
D3	K. pneumoniae	0.5	S	≤ 0.25	S	R	S	0.5	S	≤2	S	0.5	S	NEG
D4	E. cloacae complex	2	S	0.5	S	R	S	0.5	S			0.5	S	NEG
D5	E. coli	2	S	0.5	S	S	S	0.5	S	≤2	S	0.5	S	NEG
D6	E. coli	2	S	0.5	S	S	S	0.5	S	≤2	S	0.5	S	NEG
D7	E. coli	1	S	0.5	S	S	S	0.5	S	≤2	S	0.5	S	NEG
D8	K. oxytoca	≤ 0.25	S	≤ 0.25	S	R	R	≤ 0.25	S	≤2	S	0.5	S	NEG
D9	E. coli	2	S	0.5	S	S	S	0.5	S			0.5	S	NEG
E1	E. coli	0.5	S	0.5	S	S	S	0.5	S	≤2	S	0.5	S	NEG
E2	E. coli	0.5	S	0.5	S	S	S	0.5	S	4	R	0.5	S	NEG
E3	K. pneumoniae	0.5	S	0.5	S	R	S	0.5	S			0.5	S	NEG
E4	E. coli	1	S	0.5	S	S	S	1	S	≤2	S	0.5	S	NEG
E5	C. freundii	0.5	S	0.5	S	S	S	≤ 0.25	S	≤2	S	0.5	S	NEG
E6	E. cloacae complex	2	S	≤ 0.25	S	S	S	≤ 0.25	S			0.5	S	NEG
E7	E. coli	2	S	0.5	S	S	S	1	S	≤2	S	0.5	S	NEG
E8	E. cloacae complex	1	S	0.5	S	S	S	1	S	≤2	S	0.5	S	NEG
E9	C. koseri	2	S	1	S	S	S	1	S	≤2	S	0.5	S	NEG
F1	E. cloacae complex	1	S	≤ 0.25	S	S	S	1	S	≤2	S	0.5	S	NEG
F2	E. coli	2	S	0.5	S	S	S	2	S	≤2	S	0.5	S	NEG
F3	E. coli	1	S	0.5	S	S	S	1	S	≤2	S	0.5	S	NEG
F4	K. pneumoniae	1	S	0.5	S	R	S	1	S	≤2	S	0.5	S	NEG
F5	K. pneumoniae	1	S	0.5	S	R	S	1	S	≤2	S	0.5	S	NEG
F6	K. pneumoniae	1	S	0.5	S	R	S	1	S	≤2	S	0.5	S	NEG
F7	K. pneumoniae	1	S	2	S	R	S	1	S	≤2	S	0.5	S	NEG
G1	E. cloacae complex	1	S	0.5	S	S	S	≤ 0.25	S			0.5	S	NEG
G4	E. coli	1	S	1	S	S	S	0.5	S	≤2	S	0.5	S	NEG
BA4	E. cloacae complex	64	R	>16	R	S	R	64	R	>4	R	4	R	NEG
BA5	K. pneumoniae	128	R	>16	R	R	R	128	R	>4	R	>=16	R	NEG
BA6	K. pneumoniae	16	R	16	R	R	R	16	R	>4	R	>=16	R	NEG
BA7	K. pneumoniae	32	R	>16	R	R	S	2	S	>4	R	4	R	NEG
BA8	Salmonella group D	8	R	16	R	R	R	2	S			8	R	NEG
BB1	E. coli	>128	R	>16	R	R	R	>128	R			>=16	R	NEG
BB3	Salmonella group D	8	R	8	R	R	R	8	R			4	R	NEG
BB5	E. coli	8	R	≤ 0.25	S	R	R	4	R	>4	R	>=16	R	NEG
BB6	K. pneumoniae	16	R	>16	R	R	S	4	R	>4	R	>=16	R	NEG
BC1	Salmonella group D	128	R	>16	R	R	S	4	R			>=16	R	NEG
BC4	Salmonella group D	4	R	4	R	R	R	8	R			>=16	R	NEG
BC9	Salmonella group D	4	R	8	R	R	R	8	R			>=16	R	NEG
BD1	K. pneumoniae	64	R	>16	R	R	R	64	R	>4	R	>=16	R	NEG
BD2	Salmonella group D	4	R	4	R	R	R	4	R			4	R	NEG
BD3	K. pneumoniae	16	R	>16	R	R	R	16	R	>4	R	>=16	R	NEG
BD4	E. coli	16	R	8	R	R	S	8	R	>4	R	>=16	R	NEG
BD5	K. pneumoniae	16	R	>16	R	R	R	16	R	>4	R	>=16	R	NEG
BD6	K. pneumoniae	16	R	16	R	R	R	16	R	>4	R	>=16	R	NEG
BD7	K. pneumoniae	16	R	4	R	R	R	16	R	>4	R	>=16	R	NEG
BD8	Salmonella group D	8	R	16	R	R	R	8	R			>=16	R	NEG
BD9	K. pneumoniae	16	R	>16	R	R	R	16	R	>4	R	>=16	R	NEG
BE1	E. coli	16	R	8	R	R	R	8	R	>4	R	>=16	R	NEG
BE3	K. pneumoniae	64	R	>16	R	R	R	128	R	>4	R	>=16	R	NEG
BE6	E. cloacae complex	16	R	16	R	R	R	16	R			>=16	R	NEG
BE7	E. cloacae complex	64	R	>16	R	S	R	128	R			>=16	R	NEG
BE8	K. pneumoniae	64	R	>16	R	R	R	64	R			4	R	NEG
BE9	Salmonella group D	4	R	4	R	R	R	4	R			4	R	NEG
BF2	K. pneumoniae	16	R	16	R	R	R	16	R	>4	R	>=16	R	NEG
BF3	E. cloacae complex	>64	R	>16	R	R	R	128	R			4	R	NEG
BF6	K. pneumoniae	8	R	16	R	R	R	16	R	>4	R	>=16	R	NEG
BF7	K. pneumoniae	64	R	8	R	R	R	32	R	4	R	>=16	R	NEG
BF8	K. pneumoniae	32	R	16	R	R	R	16	R	>4	R	>=16	R	NEG
BF9	K. pneumoniae	16	R	>16	R	R	R	16	R			>=16	R	NEG
BG3	K. pneumoniae	32	R	16	R	R	R	32	R	>4	R	>=16	R	NEG
BG5	K. pneumoniae	64	R	>16	R	S	R	64	R	>4	R	>=16	R	NEG
BG8	K. pneumoniae	32	R	>16	R	R	R	32	R	>4	R	>=16	R	NEG
BH2	K. pneumoniae	16	R	>16	R	R	R	16	R	>4	R	>=16	R	NEG
BH3	K. pneumoniae	128	R	>16	R	R	R	128	R	>4	R	>=16	R	NEG
BH4	K. pneumoniae	>64	R	>16	R	R	R	64	R	>4	R	>=16	R	NEG
BH5	K. pneumoniae	64	R	>16	R	S	R	64	R	>4	R	>=16	R	NEG
BH7	E. cloacae complex	64	R	>16	R	S	R	64	R			>=16	R	NEG
BH8	K. pneumoniae	16	R	>16	R	R	R	16	R	>4	R	>=16	R	NEG
AA1	P. mirabilis	>128	R	≥16	R	R		>128	R	>4	R	>=16	R	NEG
AA3	S. marcescens	>128	R	≥16	R	R		>128	R	>4	R	>=16	R	NEG
AA4	M. morganii	>128	R	≥16	R	R		>128	R	>4	R	>=16	R	NEG
AA6	P. vulgaris	>128	R	≥16	R	R		>128	R	>4	R	>=16	R	NEG
AD2	P. stuartii	>128	R	≥16	R	R		>128	R	>4	R	>=16	R	NEG
AD7	R. pickettii	>128	R	≥16	R	R		>128	R	>4	R	>=16	R	NEG
AE1	S. marcescens	>128	R	≥16	R	R		>128	R	>4	R	>=16	R	NEG
AE2	M. morganii	>128	R	≥16	R	R		>128	R	>4	R	>=16	R	NEG
GA4	E. cloacae complex	64	R	>16	R	R	R	64	R	>4	R	>=16	R	NEG
GA5	E. cloacae complex	64	R	>16	R	R	R	64	R	>4	R	>=16	R	NEG
CG2	K. pneumoniae	128	R	>16	R	R	R	128	R			>=16	R	NEG
MC1	E. coli	4	R	8	R	R	R	4	R			>=16	R	mcr-1
MC2	E.coli	4	R	8	R	R	R	8	R	>4	R	>=16	R	mcr-2
MC3	E. coli	4	R	4	R	R	R	4	R	>4	R	>=16	R	mcr-3
MC4	Salmonella group D	4	R	4	R	R	R	4	R			>=16	R	mcr-4
MC5	Salmonella group D	8	R	16	R	R	R	8	R			>=16	R	mcr-5
EMRC	E. coli (mcr-1 )	4	R	4	R	R	R	4	R	>4	R	>=16	R	mcr-1
EATCC	E. coli ATCC 25922	0.5	S	0.5	S	S		0.5	S	≤2	S	0.5	S	NEG
		BMD Susceptible strains	51	COMASP Susceptible strains	51	CHROMAGAR SUSCEPTIBLE = 40	NP TEST SUSCEPTIBLE = 52	Sensititre Susceptible strains	53	Microscan Susceptible strains	37	Vitek Susceptible strains	50
		BMD resistant strains	59	COMASP resistant strains	59	CHROMAGAR RESISTANT = 70	NP TEST RESISTANT = 49	Sensititre resistant strains	57	Microscan resistant strains	45	Vitek resistant strains	60
		Total	110	Total	110	Total = 110	Total = 101	Total	110	Total	82	Total	110
					ComASP (N = 110)	CHROMagar COLAPSE (N = 110)	NP TEST (N = 101)		Sensititre (N = 110)		MicroScan (N = 82)		Vitek (N = 110)
	True Positive (TP)				58	54	47		57		40		59
	True Negative (TN)				50	35	48		51		36		50
	False Positive (FP)				1	16	2		0		5		1
	False Negative (FN)				1	5	4		2		0		0
	Categorical agreement (CA)				108 (98.18%)	89 (80.91%)	95 (94.06%)		108 (98.18%)		76 (92.68%)		109 (99.09%)
	Major Error (ME)				1 (1.96%)	16 (31.37%)	2 (4.00%)		0 (0.00%)		5 (12.20%)		1 (1.96%)
	Very Major Error (VME)				1 (1.69%)	5 (8.47%)	4 (7.84%)		2 (3.39%)		0 (0.00%)		0 (0.00%)
	Sensitivity				98.31% (90.91-99.96%)	91.53% (81.32% to 97.19%)	92.16% (81.12% to 97.82%)		96.61% (88.29% to 99.59%)		100.00% (91.19% to 100.00%)		100.00% (93.94% to 100.00%)
	Specificity				98.04% (89.55% to 99.95%)	68.63% (54.11% to 80.89%)	96.00% (86.29% to 99.51%)		100.00% (93.02% to 100.00%)		87.80% (73.80% to 95.92%)		98.04% (89.55% to 99.95%)
	Positive Predictive Value				98.31% (89.28% to 99.75%)	77.14% (69.06% to 83.61%)	95.92% (85.77% to 98.92%)		100.00% (93.73% to 100.00%)		88.89% (77.87% to 94.79%)		98.33% (89.44% to 99.76%)
	Negative Predictive Value				98.04% (87.74% to 99.71%)	87.50% (74.78% to 94.29%)	92.31% (82.38% to 96.85%)		96.23% (86.72% to 99.01%)		100.00% (90.26% to 100.00%)		100.00% (92.89% to 100.00%)
	Accuracy				98.18% (93.59% to 99.78%)	80.91% (72.31% to 87.78%)	94.06% (87.52% to 97.79%)		98.18% (93.59% to 99.78%)		93.83% (86.18% to 97.97%)		99.09% (95.04% to 99.98%)
	Sensitivity: probability that a test result will be positive when the disease is present (true positive rate).
	Sensitivity=aa+bSensitivity=aa+b
	Specificity: probability that a test result will be negative when the disease is not present (true negative rate).
	Specificity=dc+dSpecificity=dc+d
	Positive likelihood ratio: ratio between the probability of a positive test result given the presence of the disease and the probability of a positive test result given the absence of the disease, i.e.
	LR+=True positive rateFalse positive rate=Sensitivity1−SpecificityLR+=True positive rateFalse positive rate=Sensitivity1−Specificity
	Negative likelihood ratio: ratio between the probability of a negative test result given the presence of the disease and the probability of a negative test result given the absence of the disease, i.e.
	LR−==False nagative rateTrue negative rate=1−SensitivitySpecificityLR−==False nagative rateTrue negative rate=1−SensitivitySpecificity
	Positive predictive value: probability that the disease is present when the test is positive.
	PPV=sensitivity×prevalencesensitivity×prevalence+(1−specificity)×(1−prevalence)PPV=sensitivity×prevalencesensitivity×prevalence+(1−specificity)×(1−prevalence)
	Negative predictive value: probability that the disease is not present when the test is negative.
	NPV=specificity×(1−prevalence)(1−sensitivity)×prevalence+specificity×(1−prevalence)NPV=specificity×(1−prevalence)(1−sensitivity)×prevalence+specificity×(1−prevalence)
	Accuracy: overall probability that a patient is correctly classified.
	Accuracy=Sensitivity×Prevalence+Specificity×(1−Prevalence)

## Sheet: Table S1.5> P. aeruginosa
Isolate	Species	BMD MIC (µg/mL)	BMD MIC Interpretation	ComASP MIC (µg/mL)	ComASP™️ MIC Interpretation	CHROMagar™️ COL-APSE Result	NP Test Result	Sensititre MIC (µg/mL)	Sensititre MIC Interpretation	Microscan MIC (µg/mL)	Microscan MIC Interpretation	Vitek® 2 MIC (µg/mL)	Vitek® 2 MIC Interpretation	mcr 1-5 PCR Results
A6	P. aeruginosa	1	S	1	S	S	NA	1	S	≤2	S	0.5	S	NEG
A7	P. aeruginosa	2	S	1	S	R	NA	≤ 0.25	S	≤2	S	0.5	S	NEG
B1	P. aeruginosa	≤ 0.25	S	0.5	S	R	NA	0.5	S	≤2	S	0.5	S	NEG
B2	P. aeruginosa	1	S	1	S	S	NA	≤ 0.25	S	≤2	S	0.5	S	NEG
F8	P. aeruginosa	1	S	0.5	S	R	NA	1	S	≤2	S	0.5	S	NEG
F9	P. aeruginosa	1	S	8	R	S	NA	1	S	4	R	1	S	NEG
BC3	P. aeruginosa	4	R	2	S	R	NA	4	R	≤2	S	>=16	R	NEG
BE2	P. aeruginosa	4	R	1	S	R	NA	8	R	>4	R	>=16	R	NEG
BF1	P. aeruginosa	>64	R	>16	R	R	NA	128	R			>=16	R	NEG
BG9	P. aeruginosa	64	R	>16	R	R	NA	32	R			4	R	NEG
PATCC	P.aeruginosa ATCC 27853	0.5	S	1	S	S	NA	1	S	0.5	S	0.5	S	NEG
		BMD Susceptible strains	7	COMASP Susceptible strains	8	CHROMAGAR SUSCEPTIBLE = 4		Sensititre Susceptible strains	7	Microscan Susceptible strains	7	Vitek Susceptible strains	7
		BMD resistant strains	4	COMASP resistant strains	3	CHROMAGAR RESISTANT = 7		Sensititre resistant strains	4	Microscan resistant strains	2	Vitek resistant strains	4
		Total	11	Total	11	Total = 11		Total	11	Total	9	Total	11
					ComASP (N = 11)	CHROMagar COLAPSE (N = 11)			Sensititre (N = 11)		MicroScan (N = 9)		Vitek (N = 11)
	True Positive (TP)				2	4			4		1		4
	True Negative (TN)				6	4			7		6		7
	False Positive (FP)				1	3			0		1		0
	False Negative (FN)				2	0			0		1		0
	Categorical agreement (CA)				8 (72.72%)	8 (72.72%)			11 (100%)		7 (77.78%)		11 (100%)
	Major Error (ME)				1 (14.29%)	3 (42.86%)			0 (0.00%)		1 (14.29%)		0 (0.00%)
	Very Major Error (VME)				2 (50.00%)	0 (0.00%)			0 (0.00%)		1 (50.00%)		0 (0.00%)
	Sensitivity				50.00% (6.76% to 93.24%)	100.00% (39.76% to 100.00%)			100.00% (39.76% to 100.00%)		50.00% (1.26% to 98.74%)		100.00% (39.76% to 100.00%)
	Specificity				85.71% (42.13% to 99.64%)	57.14% (18.41% to 90.10%)			100.00% (59.04% to 100.00%)		85.71% (42.13% to 99.64%)		100.00% (59.04% to 100.00%)
	Positive Predictive Value				66.67% (20.28% to 94.02%)	57.14% (36.18% to 75.82%)			100.00% (39.76% to 100.00%)		50.00% (9.25% to 90.75%)		100.00% (39.76% to 100.00%)
	Negative Predictive Value				75.00% (51.82% to 89.32%)	100.00% (39.76% to 100.00%)			100.00% (59.04% to 100.00%)		85.71% (59.22% to 96.12%)		100.00% (59.04% to 100.00%)
	Accuracy				72.73% (39.03% to 93.98%)	72.73% (39.03% to 93.98%)			100.00% (71.51% to 100.00%)		77.78% (39.99% to 97.19%)		100.00% (71.51% to 100.00%)

## Sheet: Table S1.6> A. baumannii
Isolate	Species	BMD MIC (µg/mL)	BMD MIC Interpretation	ComASP MIC (µg/mL)	ComASP™️ MIC Interpretation	CHROMagar™️ COL-APSE Result	NP Test Result	Sensititre MIC (µg/mL)	Sensititre MIC Interpretation	Microscan MIC (µg/mL)	Microscan MIC Interpretation	Vitek® 2 MIC (µg/mL)	Vitek® 2 MIC Interpretation	mcr 1-5 PCR Results
BA1	A. baumannii complex	64	R	>16	R	R	NA	32	R	>4	R	>=16	R	NEG
BA2	A. baumannii complex	64	R	>16	R	R	NA	64	R			>=16	R	NEG
BA3	A. baumannii complex	32	R	>16	R	R	NA	32	R	4	R	>=16	R	NEG
BA9	A. baumannii complex	64	R	4	R	R	NA	32	R			1	S	NEG
BB2	A. baumannii complex	32	R	>16	R	R	NA	128	R	>4	R	>=16	R	mcr-1
BB4	A. baumannii complex	4	R	4	R	S	NA	2	S	≤2	S	0.5	S	NEG
BB8	A. baumannii complex	64	R	>16	R	R	NA	32	R	>4	R	>=16	R	NEG
BB9	A. baumannii complex	8	R	16	R	R	NA	8	R	>4	R	>=16	R	NEG
BC2	A. baumannii complex	16	R	16	R	R	NA	16	R	>4	R	>=16	R	NEG
BC5	A. baumannii complex	16	R	16	R	R	NA	16	R	>4	R	>=16	R	NEG
BC6	A. baumannii complex	4	R	>16	R	R	NA	32	R	>4	R	>=16	R	NEG
BC7	A. baumannii complex	32	R	>16	R	R	NA	32	R	>4	R	>=16	R	NEG
BC8	A. baumannii complex	32	R	>16	R	R	NA	32	R	>4	R	>=16	R	NEG
BE4	A. baumannii complex	0.5	S	0.5	S	S	NA	0.5	S			0.5	S	NEG
BE5	A. baumannii complex	64	R	>16	R	R	NA	>128	R	>4	R	4	R	NEG
BF4	A. baumannii complex	64	R	>16	R	R	NA	64	R	>4	R	>=16	R	NEG
BF5	A. baumannii complex	>64	R	>16	R	R	NA	128	R	>4	R	>=16	R	NEG
BG1	A. baumannii complex	16	R	16	R	R	NA	16	R			>=16	R	NEG
BG7	A. baumannii complex	32	R	16	R	R	NA	16	R			>=16	R	NEG
BH6	A. baumannii complex	16	R	>16	R	R	NA	16	R	>4	R	>=16	R	NEG
GA3	A. baumannii complex	64	R	>16	R	R	NA	64	R	>4	R	>=16	R	NEG
		BMD Susceptible strains	1	COMASP Susceptible strains	1	CHROMAGAR SUSCEPTIBLE = 2		Sensititre Susceptible strains	2	Microscan Susceptible strains	1	Vitek Susceptible strains	3
		BMD resistant strains	20	COMASP resistant strains	20	CHROMAGAR RESISTANT = 19		Sensititre resistant strains	19	Microscan resistant strains	15	Vitek resistant strains	18
		Total	21	Total	21	Total = 21		Total	21	Total	16	Total	21
					ComASP (N = 21)	CHROMagar COLAPSE (N = 21)			Sensititre (N = 21)		MicroScan (N = 16)		Vitek (N = 21)
	True Positive (TP)				20	19			19		15		18
	True Negative (TN)				1	1			1				1
	False Positive (FP)				0	0			0				0
	False Negative (FN)				0	1			1		1		2
	Categorical agreement (CA)				21 (100%)	21 (100%)			20 (95.24%)		15 (93.75%)		19 (90.48%)
	Major Error (ME)				0 (0.00%)	0 (0.00%)			0 (0.00%)				0 (0.00%)
	Very Major Error (VME)				0 (0.00%)	1 (5.00%)			1 (5.00%)		1 (6.25%)		2 (10.00%)
	Sensitivity				100.00% (83.16% to 100.00%)	95.00% (75.13% to 99.87%)			95.00% (75.13% to 99.87%)		93.75% 69.77% to 99.84%		90.00% (68.30% to 98.77%)
	Specificity				100.00% (2.50% to 100.00%)	100.00% (2.50% to 100.00%)			100.00% (2.50% to 100.00%)				100.00% (2.50% to 100.00%)
	Positive Predictive Value				100.00% (83.16% to 100.00%)	100.00% (82.35% to 100.00%)			100.00% (82.35% to 100.00%)		100.00% (78.20% to 100.00%)		100.00% (81.47% to 100.00%)
	Negative Predictive Value				100.00% (2.50% to 100.00%)	50.00% (12.89% to 87.11%)			50.00% (12.89% to 87.11%)				33.33% (11.84% to 65.06%)
	Accuracy				100.00% (83.89% to 100.00%)	95.24% (76.18% to 99.88%)			95.24% (76.18% to 99.88%)				90.48% (69.62% to 98.83%)

## Sheet: Table S1.7> Non-fermenters
Isolate	Species	BMD MIC (µg/mL)	BMD MIC Interpretation	ComASP MIC (µg/mL)	ComASP™️ MIC Interpretation	CHROMagar™️ COL-APSE Result	NP Test Result	Sensititre MIC (µg/mL)	Sensititre MIC Interpretation	Microscan MIC (µg/mL)	Microscan MIC Interpretation	Vitek® 2 MIC (µg/mL)	Vitek® 2 MIC Interpretation	mcr 1-5 PCR Results
A6	P. aeruginosa	1	S	1	S	S	NA	1	S	≤2	S	0.5	S	NEG
A7	P. aeruginosa	2	S	1	S	R	NA	≤ 0.25	S	≤2	S	0.5	S	NEG
B1	P. aeruginosa	≤ 0.25	S	0.5	S	R	NA	0.5	S	≤2	S	0.5	S	NEG
B2	P. aeruginosa	1	S	1	S	S	NA	≤ 0.25	S	≤2	S	0.5	S	NEG
F8	P. aeruginosa	1	S	0.5	S	R	NA	1	S	≤2	S	0.5	S	NEG
F9	P. aeruginosa	1	S	8	R	S	NA	1	S	4	R	1	S	NEG
BA1	A. baumannii complex	64	R	>16	R	R	NA	32	R	>4	R	>=16	R	NEG
BA2	A. baumannii complex	64	R	>16	R	R	NA	64	R			>=16	R	NEG
BA3	A. baumannii complex	32	R	>16	R	R	NA	32	R	4	R	>=16	R	NEG
BA9	A. baumannii complex	64	R	4	R	R	NA	32	R			1	S	NEG
BB2	A. baumannii complex	32	R	>16	R	R	NA	128	R	>4	R	>=16	R	mcr-1
BB4	A. baumannii complex	4	R	4	R	S	NA	2	S	≤2	S	0.5	S	NEG
BB8	A. baumannii complex	64	R	>16	R	R	NA	32	R	>4	R	>=16	R	NEG
BB9	A. baumannii complex	8	R	16	R	R	NA	8	R	>4	R	>=16	R	NEG
BC2	A. baumannii complex	16	R	16	R	R	NA	16	R	>4	R	>=16	R	NEG
BC3	P. aeruginosa	4	R	2	S	R	NA	4	R	≤2	S	>=16	R	NEG
BC5	A. baumannii complex	16	R	16	R	R	NA	16	R	>4	R	>=16	R	NEG
BC6	A. baumannii complex	4	R	>16	R	R	NA	32	R	>4	R	>=16	R	NEG
BC7	A. baumannii complex	32	R	>16	R	R	NA	32	R	>4	R	>=16	R	NEG
BC8	A. baumannii complex	32	R	>16	R	R	NA	32	R	>4	R	>=16	R	NEG
BE2	P. aeruginosa	4	R	1	S	R	NA	8	R	>4	R	>=16	R	NEG
BE4	A. baumannii complex	0.5	S	0.5	S	S	NA	0.5	S			0.5	R	NEG
BE5	A. baumannii complex	64	R	>16	R	R	NA	>128	R	>4	R	4	R	NEG
BF1	P. aeruginosa	>64	R	>16	R	R	NA	128	R			>=16	R	NEG
BF4	A. baumannii complex	64	R	>16	R	R	NA	64	R	>4	R	>=16	R	NEG
BF5	A. baumannii complex	>64	R	>16	R	R	NA	128	R	>4	R	>=16	R	NEG
BG1	A. baumannii complex	16	R	16	R	R	NA	16	R			>=16	R	NEG
BG7	A. baumannii complex	32	R	16	R	R	NA	16	R			>=16	R	NEG
BG9	P. aeruginosa	64	R	>16	R	R	NA	32	R			4	R	NEG
BH6	A. baumannii complex	16	R	>16	R	R	NA	16	R	>4	R	>=16	R	NEG
GA3	A. baumannii complex	64	R	>16	R	R	NA	64	R	>4	R	>=16	R	NEG
PATCC	P.aeruginosa ATCC 27853	0.5	S	1	S	S	NA	1	S	0.5	S	0.5	S	NEG
		BMD Susceptible strains	8	COMASP Susceptible strains	9	CHROMAGAR SUSCEPTIBLE = 6		Sensititre Susceptible strains	9	Microscan Susceptible strains	8	Vitek Susceptible strains	9
		BMD resistant strains	24	COMASP resistant strains	23	CHROMAGAR RESISTANT = 26		Sensititre resistant strains	23	Microscan resistant strains	17	Vitek resistant strains	23
		Total	32	Total	32	Total = 32		Total	32	Total	25	Total	32
					ComASP (N = 32)	CHROMagar COLAPSE (N = 32)			Sensititre (N = 32)		MicroScan (N = 25)		Vitek (N = 32)
	True Positive (TP)				22	23			23		16		22
	True Negative (TN)				7	5			8		6		7
	False Positive (FP)				1	3			0		1		1
	False Negative (FN)				2	1			1		2		2
	Categorical agreement (CA)				29 (90.63%)	28 (87.50%)			31 (96.88%)		22 (88.00%)		29 (90.63%)
	Major Error (ME)				1 (12.50%)	3 (37.50%)			0 (0.00%)		1 (14.29%)		1 (12.50%)
	Very Major Error (VME)				2 (8.33%)	1 (4.17%)			1 (4.17%)		2 (11.11%)		2 (8.33%)
	Sensitivity				91.67% (73.00% to 98.97%)	95.83% (78.88% to 99.89%)			95.83% (78.88% to 99.89%)		88.89% (65.29% to 98.62%)		91.67% (73.00% to 98.97%)
	Specificity				87.50% (47.35% to 99.68%)	62.50% (24.49% to 91.48%)			100.00% (63.06% to 100.00%)		85.71% (42.13% to 99.64%)		87.50% (47.35% to 99.68%)
	Positive Predictive Value				95.65% (77.79% to 99.28%)	88.46% (75.74% to 94.96%)			100.00% (85.18% to 100.00%)		94.12% (72.12% to 99.00%)		95.65% (77.79% to 99.28%)
	Negative Predictive Value				77.78% (47.51% to 93.12%)	83.33% (40.54% to 97.35%)			88.89% (54.01% to 98.20%)		75.00% (43.96% to 91.98%)		77.78% (47.51% to 93.12%)
	Accuracy				90.62% 74.98% to 98.02%	87.50% (71.01% to 96.49%)			96.88% (83.78% to 99.92%)		88.00% (68.78% to 97.45%)		90.62% (74.98% to 98.02%)

## Sheet: Table S1.8>Summarized Tables
	ComASP (N = 110)	CHROMagar COLAPSE (N = 110)	NP TEST (N = 101)	Sensititre (N = 110)	MicroScan (N = 82)	Vitek (N = 110)
ENTEROBACTERALES
Sensitivity	98.31% (90.91-99.96%)	91.53% (81.32% to 97.19%)	92.16% (81.12% to 97.82%)	96.61% (88.29% to 99.59%)	100.00% (91.19% to 100.00%)	100.00% (93.94% to 100.00%)
Specificity	98.04% (89.55% to 99.95%)	68.63% (54.11% to 80.89%)	96.00% (86.29% to 99.51%)	100.00% (93.02% to 100.00%)	87.80% (73.80% to 95.92%)	98.04% (89.55% to 99.95%)
Positive Predictive Value	98.31% (89.28% to 99.75%)	77.14% (69.06% to 83.61%)	95.92% (85.77% to 98.92%)	100.00% (93.73% to 100.00%)	88.89% (77.87% to 94.79%)	98.33% (89.44% to 99.76%)
Negative Predictive Value	98.04% (87.74% to 99.71%)	87.50% (74.78% to 94.29%)	92.31% (82.38% to 96.85%)	96.23% (86.72% to 99.01%)	100.00% (90.26% to 100.00%)	100.00% (92.89% to 100.00%)
Accuracy	98.18% (93.59% to 99.78%)	80.91% (72.31% to 87.78%)	94.06% (87.52% to 97.79%)	98.18% (93.59% to 99.78%)	93.83% (86.18% to 97.97%)	99.09% (95.04% to 99.98%)
Categorical agreement	108 (98.18%)	89 (80.91%)	95 (94.06%)	108 (98.18%)	76 (92.68%)	109 (99.09%)
Major Error	1 (1.96%)	16 (31.37%)	2 (4.00%)	0 (0.00%)	5 (12.20%)	1 (1.96%)
Very Major Error	1 (1.69%)	5 (8.47%)	4 (7.84%)	2 (3.39%)	0 (0.00%)	0 (0.00%)
Non-Fermenters (A. baumannii and P. aeruginosa)
Sensitivity	91.67% (73.00% to 98.97%)	95.83% (78.88% to 99.89%)		95.83% (78.88% to 99.89%)	88.89% (65.29% to 98.62%)	91.67% (73.00% to 98.97%)
Specificity	87.50% (47.35% to 99.68%)	62.50% (24.49% to 91.48%)		100.00% (63.06% to 100.00%)	85.71% (42.13% to 99.64%)	87.50% (47.35% to 99.68%)
Positive Predictive Value	95.65% (77.79% to 99.28%)	88.46% (75.74% to 94.96%)		100.00% (85.18% to 100.00%)	94.12% (72.12% to 99.00%)	95.65% (77.79% to 99.28%)
Negative Predictive Value	77.78% (47.51% to 93.12%)	83.33% (40.54% to 97.35%)		88.89% (54.01% to 98.20%)	75.00% (43.96% to 91.98%)	77.78% (47.51% to 93.12%)
Accuracy	90.62% (74.98% to 98.02%)	87.50% (71.01% to 96.49%)		96.88% (83.78% to 99.92%)	88.00% (68.78% to 97.45%)	90.62% (74.98% to 98.02%)
Categorical agreement	29 (90.63%)	28 (87.50%)		31 (96.88%)	22 (88.00%)	29 (90.63%)
Major Error	1 (12.50%)	3 (37.50%)		0 (0.00%)	1 (14.29%)	1 (12.50%)
Very Major Error	2 (8.33%)	1 (4.17%)		1 (4.17%)	2 (11.11%)	2 (8.33%)
P. aeruginosa
Sensitivity	50.00% (6.76% to 93.24%)	100.00% (39.76% to 100.00%)		100.00% (39.76% to 100.00%)	50.00% (1.26% to 98.74%)	100.00% (39.76% to 100.00%)
Specificity	85.71% (42.13% to 99.64%)	57.14% (18.41% to 90.10%)		100.00% (59.04% to 100.00%)	85.71% (42.13% to 99.64%)	100.00% (59.04% to 100.00%)
Positive Predictive Value	66.67% (20.28% to 94.02%)	57.14% (36.18% to 75.82%)		100.00% (39.76% to 100.00%)	50.00% (9.25% to 90.75%)	100.00% (39.76% to 100.00%)
Negative Predictive Value	75.00% (51.82% to 89.32%)	100.00% (39.76% to 100.00%)		100.00% (59.04% to 100.00%)	85.71% (59.22% to 96.12%)	100.00% (59.04% to 100.00%)
Accuracy	72.73% (39.03% to 93.98%)	72.73% (39.03% to 93.98%)		100.00% (71.51% to 100.00%)	77.78% (39.99% to 97.19%)	100.00% (71.51% to 100.00%)
Categorical agreement	8 (72.72%)	8 (72.72%)		11 (100%)	7 (77.78%)	11 (100%)
Major Error	1 (14.29%)	3 (42.86%)		0 (0.00%)	1 (14.29%)	0 (0.00%)
Very Major Error	2 (50.00%)	0 (0.00%)		0 (0.00%)	1 (50.00%)	0 (0.00%)
A. baumannii
Sensitivity	100.00% (83.16% to 100.00%)	95.00% (75.13% to 99.87%)		95.00% (75.13% to 99.87%)	93.75% 69.77% to 99.84%	90.00% (68.30% to 98.77%)
Specificity	100.00% (2.50% to 100.00%)	100.00% (2.50% to 100.00%)		100.00% (2.50% to 100.00%)		100.00% (2.50% to 100.00%)
Positive Predictive Value	100.00% (83.16% to 100.00%)	100.00% (82.35% to 100.00%)		100.00% (82.35% to 100.00%)	100.00% (78.20% to 100.00%)	100.00% (81.47% to 100.00%)
Negative Predictive Value	100.00% (2.50% to 100.00%)	50.00% (12.89% to 87.11%)		50.00% (12.89% to 87.11%)		33.33% (11.84% to 65.06%)
Accuracy	100.00% (83.89% to 100.00%)	95.24% (76.18% to 99.88%)		95.24% (76.18% to 99.88%)		90.48% (69.62% to 98.83%)
Categorical agreement	21 (100%)	21 (100%)		20 (95.24%)	15 (93.75%)	19 (90.48%)
Major Error	0 (0.00%)	0 (0.00%)		0 (0.00%)		0 (0.00%)
Very Major Error	0 (0.00%)	1 (5.00%)		1 (5.00%)	1 (6.25%)	2 (10.00%)

## Sheet: Table S1.9>Chart Tables
	ComASP	CHROMagar COLAPSE	NP TEST	Sensititre	MicroScan	Vitek
ENTEROBACTERALES
Sensitivity	0.9831	0.9153	92.16%	96.61%	1	1
Specificity	0.9804	0.6863	96.00%	1	87.80%	0.9804
Positive Predictive Value	0.9831	0.7714	95.92%	1	88.89%	0.9833
Negative Predictive Value	0.9804	0.875	92.31%	96.23%	1	1
Accuracy	98.18%	0.8091	94.06%	0.9818	0.9383	0.9909
Categorical agreement	0.9818	0.8091	0.9406	0.9818	0.9268	0.9909
Major Error	0.0196	0.3137	0.04	0	0.122	0.0196
Very Major Error	0.0169	0.0847	0.0784	0.0339	0	0
Non-Fermenters
Sensitivity	91.67%	95.83%		95.83%	0.8889	0.9167
Specificity	0.875	62.50%		1	85.71%	87.50%
Positive Predictive Value	95.65%	88.46%		1	94.12%	95.65%
Negative Predictive Value	0.7778	83.33%		88.89%	75.00%	0.7778
Accuracy	0.9062	87.50%		96.88%	0.88	90.62%
Categorical agreement	0.9063	0.875		0.9688	0.88	0.9063
Major Error	0.125	0.375		0	0.1429	0.125
Very Major Error	0.0833	0.0417		0.0417	0.1111	0.0833
P. aeruginosa
Sensitivity	50.00%	1		1	0.5	1
Specificity	85.71%	0.5714		1	0.8571	1
Positive Predictive Value	66.67%	0.5714		1	0.5	1
Negative Predictive Value	75.00%	1		1	0.8571	1
Accuracy	0.7273	0.7273		1	0.7778	1
Categorical agreement	0.7272	0.7272		1	0.7778	1
Major Error	0.1429	0.4286		0	0.1429	0
Very Major Error	0.5	0		0	0.5	0
A. baumannii
Sensitivity	1	95.00%		95.00%	0.9375	90.00%
Specificity	1	1		1		1
Positive Predictive Value	1	1		1	1	1
Negative Predictive Value	1	50.00%		50.00%		33.33%
Accuracy	1	95.24%		95.24%		90.48%
Categorical agreement	1	1		0.9524	0.9375	0.9048
Major Error	0	0		0		0
Very Major Error	0	0.05		0.05	0.0625	0.1
